# Supplementary material for: Biologically meaningful genome interpretation models to address data underdetermination for the leaf and seed ionome prediction in Arabidopsis thaliana
Source: Sci Rep. 2024 Jun 8;14:13188. doi: 10.1038/s41598-024-63855-6 (PMC11162433; doi:10.1038/s41598-024-63855-6)
Supplement: Supplementary file 1 — Supplementary Information 1. [file 41598_2024_63855_MOESM1_ESM.txt]

Cape Verde: 1
Ireland: 1
Estonia: 1
UNK: 1
China: 1
Iran: 1
Turkey: 1
Afghanistan: 1
Kazakhstan: 2
Belgium: 2
DEN: 2
India: 2
Japan: 2
Norway: 2
Canada: 2
Ukraine: 2
Morocco: 2
CRO: 2
Lebanon: 2
Tajikistan: 3
Finland: 3
Poland: 3
Greece: 3
Lithuania: 4
Uzbekistan: 4
Kyrgyzstan: 5
SUI: 5
Armenia: 7
Slovakia: 7
Romania: 9
Serbia: 9
POR: 10
NED: 11
Austria: 13
Georgia: 14
Azerbaijan: 16
BUL: 28
Czech Republic: 40
France: 45
Russia: 60
UK: 69
Italy: 73
GER: 118
US: 123
Spain: 180
Sweden: 243
